# Supplementary material for: Tackling recalcitrant Pseudomonas aeruginosa infections in critical illness via anti-virulence monotherapy
Source: Nat Commun. 2022 Aug 30;13:5103. doi: 10.1038/s41467-022-32833-9 (PMC9428149; doi:10.1038/s41467-022-32833-9)
Supplement: Supplementary file 4 — Source Data [file 41467_2022_32833_MOESM4_ESM.xlsx]

## Sheet: Figure 2
Compound (M)	Pyocyanin						pqsA-GFP
5e-05	95.3598	94.2165	94.6873	94.6873	95.99	95.99	92.2	90.5	103.557	103.557
2.5e-05	92.8043	92.0646	91.8628	92.5353	95.99	95.19	91.9	90.6	102.767	102.767
1.25e-05	91.1903	90.4506	90.9213	90.1143	93.99	92.38	91.4	90	102.767	103.557
6.25e-06	81.9099	80.2959	81.3046	80.2287	80.76	82.77	90.3	88.4	103.557	103.557
3.13e-06	68.998	66.5097	67.7202	66.308	57.92	60.32	79.2	75.7	101.186	101.186
1.56e-06	53.2616	51.1769	51.8494	50.7061	40.68	44.69	53.8	49.9	80.6324	79.8419
7.81e-07	40.7532	37.458	37.9287	37.189	19.44	27.86	34	26.3	34.7826	32.4111
3.91e-07	26.5635	21.4526	21.9906	23.5373	12.63	16.23	19.1	14.2	21.3439	16.6008
1.95e-07	22.4613	18.4264	18.1574	17.8884	11.42	23.85	14.6	4.9	8.69565	13.4387
9.77e-08	4.84196	5.44721	3.42972	1.00874	11.82	6.21	6.9	1.2	9.48617	11.0672
4.88e-08	5.85071	2.48823	4.37122	8.06994					3.95257	5.5336
2.44e-08	14.6604	11.1634	9.01143	11.9704					3.16206	7.90514
1.22e-08	10.2219	6.85945	5.64896	6.85945					4.74308	5.5336
Compound (M)	Pyocyanin						pqsA-GFP
5e-05	92.1107	92.0415	92.6644	93.0796	92.38	93.19	91.4	90.2
2.5e-05	93.2872	93.0796	93.2872	93.1488	92.79	91.58	90.9	89.7	104.762	104.762
1.25e-05	89.5502	91.2111	90.7267	91.6955	90.38	89.98	90.6	88.9	103.03	104.762
6.25e-06	82.0069	82.9758	82.8374	82.8374	79.96	81.96	90.4	89.3	104.762	103.896
3.13e-06	69.7578	70.0346	69.9654	69.827	59.92	54.31	89.4	87.2	103.03	103.896
1.56e-06	54.8097	54.0484	54.9481	54.1868	37.47	33.47	78.4	74	103.03	102.165
7.81e-07	49.7578	47.0588	50.0346	48.5813	9.82	28.66	57.6	51	77.9221	77.9221
3.91e-07	29.8962	30.0346	30.5882	28.9965			33.8	24.5	37.2294	40.6926
1.95e-07	19.7924	20.1384	17.5086	20.1384			19	10.5	12.987	12.987
9.77e-08	-4.84429	-9.61938	-3.25259	-6.6436			16.6	9.6	6.06061	5.1948
4.88e-08	1.7301	2.90657	0.0692042	-0.207613			13.8	3.4	-6.92641	-8.65801
2.44e-08	-0.692041	3.18339	1.6609	0.207613					-1.7316	-7.79221
1.22e-08	-0.276817	-5.25952	-2.28374	-4.63668					-6.06061	-14.7186
Compound (M)	Pyocyanin				pqsA-GFP
5e-05	94.858	94.551	94.1673	93.4766	103.896	103.896
2.5e-05	94.6278	94.2441	93.1696	93.7068	104.762	103.896
1.25e-05	91.3277	89.7928	90.8672	89.5626	101.299	100.433
6.25e-06	85.0345	83.6531	83.4229	83.1926	96.1039	95.2381
3.13e-06	66.3085	65.8481	66.2318	64.7736	98.7013	101.299
1.56e-06	48.8872	48.9639	47.6593	46.1243	59.7403	61.4719
7.81e-07	28.396	30.0077	27.5518	26.3239	29.4372	34.632
3.91e-07	17.1144	16.8074	19.9539	19.2632	9.52381	6.06061
1.95e-07	7.13737	5.52571	3.30008	2.30238	-9.52381	-10.3896
9.77e-08	-6.98388	0.38373	-5.14198	-7.29087	-6.06061	-10.3896
4.88e-08	-2.53262	-7.6746	-2.76286	-14.5817	-15.5844	-14.7186
2.44e-08	0.997698	-1.15119	1.9954	-0.153492	-16.4502	-13.8528
1.22e-08	-9.29	-15.8097	-15.5027	-11.5886	-14.7186	-18.1818
Compound (M)	Pyocyanin				pqsA-GFP
5e-05	85.3753	84.106	82.947	84.2715	96.3	96.5	96.3	98.07	98.84
2.5e-05	85.7616	85.8168	83.9404	85.0442	96.6	96.8	96.5	98.07	98.84
1.25e-05	84.713	84.3819	84.4371	84.5475	96.2	96.4	97.2	98.84	98.07
6.25e-06	82.947	83.4437	83.2781	83.3885	96	96.1	96.9	98.84	98.84
3.13e-06	87.4724	87.2517	86.8653	86.8102	93.2	94.7	93.6	98.84	98.07
1.56e-06	73.7859	72.4062	72.6821	72.6269	86.8	87.5	87.6	98.84	98.07
7.81e-07	65.5629	63.5762	62.5828	63.5762	64.5	63.7	64.8	83.4	84.17
3.91e-07	63.245	61.5894	61.5342	61.0375	39	37	40.5	48.65	51.74
1.95e-07	38.521	34.713	34.8234	35.0442	20.2	20.9	19.9	30.12	33.98
9.77e-08	25.2759	22.351	22.5717	21.6887	12.9	13.4	13.7	17.76	23.17
4.88e-08	12.3068	8.77483	8.4989	8.38852	8.3	11.7	11.1	9.27	12.36
2.44e-08	9.93378	6.34658	5.68433	5.46358	1.9	6.6	7.2	2.32	9.27
1.22e-08	3.81	-1.60044	-0.331126	-2.04194				0	4.63
Compound (M)	Pyocyanin				pqsA-GFP
5e-05	96.1661	96.6889	92.0743	92.2725	98.2857	98.1595	102.9	103.86
2.5e-05	95.8176	96.1081	91.8101	92.9164	98.8571	98.773	103.86	103.86
1.25e-05	94.8301	94.6558	88.3922	89.3994	98.8571	98.773	102.9	104.83
6.25e-06	92.6227	91.4609	87.0217	87.3189	94.8571	94.4785	103.86	103.86
3.13e-06	80.7726	81.8182	76.1403	76.0743	67.4286	65.0307	95.17	99.03
1.56e-06	64.1011	64.043	56.3756	56.4087	36.5714	31.9018	54.59	58.45
7.81e-07	41.5045	51.2634	53.321	53.2384	21.1429	15.3374	22.71	24.64
3.91e-07	26.0529	41.9692	37.8989	37.1889	13.7143	7.36196	13.04	8.21
1.95e-07	28.783	19.0822	22.4603	21.387	12.5714	6.13497	4.35	4.35
9.77e-08	15.3064	10.5431	16.5325	15.1455	9.71429	3.06749	4.35	7.25
4.88e-08	8.6262	18.3851	9.66357	7.81424	8	1.22699	5.31	7.25
2.44e-08	3.22393	10.6593	9.18473	7.86378	11.4286	4.90798	5.31	5.31
1.22e-08			9.16822	8.11145	14.2857	6.13497	3.38	9.18
Compound (M)	Pyocyanin				pqsA-GFP
5e-05	90.3877	93.0961	95.3723	95.2894	98.9474	98.9744	98.7	98.7	98.7
2.5e-05	85.8736	88.2103	90.3992	89.7085	98.9474	98.9744	98.7	97.41	98.7
1.25e-05	78.8104	75.3585	88.2995	88.3824	87.3684	87.6923	80.56	79.27	79.91
6.25e-06	66.5427	56.3463	47.4099	46.1113	50	51.7949	47.52	46.87	44.92
3.13e-06	46.9995	32.2358	31.6618	30.2804	22.1053	25.1282	29.37	29.37	24.84
1.56e-06	19.8088	19.2246	35.6955	34.3141	6.84211	10.7692	17.06	11.23	11.88
7.81e-07	-4.19543	-5.94796	21.6328	19.4778	2.63158	7.17949	13.17	9.93	11.88
3.91e-07	-7.96601	-8.60329	11.4657	9.47645	1.57895	2.5641	13.17	12.53	9.93
1.95e-07	-15.2947	-13.4891	12.7366	10.0843	-2.10526	3.58974	10.58	7.34	0.86
9.77e-08	-20.1275	-17.4721	3.84031	-2.76281	-3.68421	0.512821	8.64	10.58	9.29
4.88e-08	-12.3739	-8.86883	0.165769	3.61928	-5.78947	0.512821	1.51	1.51	0.86
2.44e-08	-7.64737	-3.71747	5.41511	6.65838	-0.526316	2.05128	3.45	6.05	4.75
1.22e-08	-9.34679	-7.54116	8.28844	5.13883	-0.526316	-1.02564	8.64	7.34	9.93
Compound (M)	Pyocyanin				pqsA-GFP
5e-05	91.6458	77.5062	93.7255	93.0882	88.9474	91.7949	101.562	99.0625
2.5e-05	88.9619	90.5984	86.4461	85.5882	75.2632	76.9231	99.6875	96.5625
1.25e-05	75.0841	84.9688	78.4314	78.4804	34.2105	33.8462	90.3125	82.1875
6.25e-06	67.5561	65.4613	60	59.8284	27.8947	27.1795	37.1875	28.4375
3.13e-06	36.5274	31.9451	45.0245	43.5539	22.1053	23.5897	26.5625	19.0625
1.56e-06	9.75374	2.94576	26.7157	24.5833	14.2105	18.4615	14.0625	10.3125
7.81e-07	-3.99314	5.69513	20.8333	18.3578	9.47368	16.4103	8.4375	5.3125
3.91e-07	1.30923	-16.4308	11.6176	9.21569	10.5263	15.8974	7.8125	5.3125
1.95e-07	-5.04052	-11.063	9.21569	9.60784	9.47368	13.8461	5.9375	5.9375
9.77e-08	-8.64089	-19.3766	13.6029	11.152	5.26316	10.7692	5.3125	5.3125
4.88e-08	-4.77868	-12.3722	11.5196	9.68137	4.21053	12.3077	5.3125	7.1875
2.44e-08	-10.4738	-21.2749	16.9853	14.0686	4.73684	12.3077	-4.6875	9.6875
1.22e-08	-1.63653	-20.6858	-7.0098	6.27451	-1.57895	0.512821	-9.0625	2.1875
Compound (M)	Pyocyanin						pqsA-GFP
5e-05	93.0964	93.2487	93.4518	92.9949	93.997	95.8967	98.471	97.8593	98.8045	98.2068	97.6091
2.5e-05	93.401	93.5025	93.3503	92.6903	95.8207	96.2766	97.8593	98.471	98.8045	98.2068	97.0114
1.25e-05	93.7056	94.2132	93.6548	93.8579	95.8207	96.1246	97.2477	97.2477	99.4023	98.2068	98.2068
6.25e-06	92.8934	93.2487	93.5533	93.0964	91.9453	94.5289	97.8593	98.471	98.8045	98.2068	97.6091
3.13e-06	91.1167	90.7107	91.3198	90.0508	88.0699	88.6778	69.7248	70.3364	98.2068	99.4023	97.6091
1.56e-06	80.1015	79.4924	79.6954	79.2386	71.6565	72.0365	35.474	34.8624	73.1022	68.3204	67.7227
7.81e-07	62.7919	61.2183	60.9137	60.8629	42.0213	50.5319	9.17431	6.11621	44.4112	40.2271	39.6294
3.91e-07	56.0914	53.9594	54.1624	53.9594	41.0334	30.6991	-1.22324	8.56269	18.7089	18.1112	21.6975
1.95e-07	42.6904	39.0355	39.8985	39.797	23.2523	27.8116	-5.50459	-3.0581	18.7089	21.0998	18.1112
9.77e-08	20.1523	16.0914	16.0914	15.533	11.0942	6.99088	-9.17431	-7.95107	7.35206	11.5362	15.1225
4.88e-08	10.3553	6.75127	6.49746	6.75127	12.462	20.5167	-10.3976	-9.17431	7.35206	9.74298	8.54752
2.44e-08	15.2792	11.269	11.7259	11.5228	7.14286	4.55927	-4.89297	-5.50459	10.3407	13.9271	8.54752
1.22e-08	10.91	6.80203	6.49746	6.14213	3.19149	1.97568	-1.22324	-2.44648	9.14525	12.7316	9.14525
Compound (M)	Pyocyanin						pqsA-GFP
5e-05	92.9783	93.2609	93.571	92.4365	92.1664	92.5446	95.4476	96.0546	98.8785	98.8785	98.3177
2.5e-05	92.0217	92.8261	93.1389	92.0584	92.2204	91.6261	94.8407	96.6616	98.8785	98.8785	98.3177
1.25e-05	84.6522	91.2391	89.7353	89.6272	88.8709	89.3031	96.6616	95.4476	98.8785	98.3177	98.3177
6.25e-06	65.587	88.1522	82.2798	81.1993	80.9832	80.7672	96.0546	96.6616	98.8785	99.4392	99.4392
3.13e-06	54.7609	79.6957	82.1178	81.5235	80.6591	81.4155	95.4476	96.0546	82.6165	80.3735	83.1773
1.56e-06	53.8696	46.6304	71.2048	70.3944	68.6656	69.9082	81.4871	81.4871	57.9431	56.2609	61.3077
7.81e-07	27.2609	26.3261	44.5705	41.7072	41.1129	41.7612	48.1032	48.7102	41.1204	37.7558	45.0457
3.91e-07	9.47826	4.69565	34.684	31.6586	30.8482	32.1448	28.0728	30.5008	29.3445	27.1014	32.709
1.95e-07	2.76087	0.717391	27.3366	24.6353	24.4733	24.7434	17.1472	22.003	20.3723	19.2508	25.9799
9.77e-08	-8.19565	-5.21739	12.1016	8.0497	7.72555	7.67153	9.86343	12.8983	14.204	15.8863	23.1761
4.88e-08	-5.56522	-7.76087	10.6429	6.53701	6.69908	7.13128	3.79363	9.25645	23.7369	19.2508	19.8116
2.44e-08	-12.2174	-2.41304	8.96813	3.94381	1.40465	3.78174	9.25645	10.4704	18.6901	20.9331	20.3723
1.22e-08	-14.7391	-11.6304	4.21	-1.67477	-2.16099	-1.78282	13.5053	10.4704	17.5685	19.2508	15.8863
Compound (M)	Pyocyanin						pqsA-GFP
5e-05	87.7034	89.067	91.2941	89.6471	90.7647	90.1765	96.0546	94.2337	97.6191	100	98.2143
2.5e-05	85	83.0383	91.1765	90.4118	90.7059	90.2941	96.6616	95.4476	97.6191	100	98.8095
1.25e-05	77.3206	82.6077	89.1765	88.7647	89	88.7059	94.8407	95.4476	96.4286	99.4048	97.6191
6.25e-06	76.3397	73.0861	88	87.5882	87.4118	87.8824	95.4476	94.8407	96.4286	99.4048	98.2143
3.13e-06	67.8469	64.9522	87.8235	87.1765	86.8824	87.1765	87.5569	87.5569	89.8809	90.4762	94.6429
1.56e-06	73.9474	73.6603	85.2353	84.7647	84.7647	84.4706	72.9894	71.7754	48.2143	43.4524	45.2381
7.81e-07	16.1722	40.4067	74.1765	73	72.8824	72.7647	38.9985	35.9636	15.4762	10.119	17.2619
3.91e-07	16.9139	19.2344	64.7059	62.7059	62.5882	62.9412	22.003	18.9681	11.9048	11.3095	9.52381
1.95e-07	3.15789	-9.76076	52.5882	50.1176	49.4706	49.8824	16.5402	14.1123	7.7381	8.92857	3.57143
9.77e-08	-3.44498	-11.3397	20.8823	16.4706	16.6471	16.8235	12.8983	12.8983	8.92857	7.14286	4.16667
4.88e-08	-6.10048	-13.0622	30.8235	27.3529	26.3529	26.8235	13.5053	11.0774	3.57143	2.97619	1.19048
2.44e-08	-11.1483	-2.72727	7.64706	2.41176	2.05882	2.23529	15.9332	12.2913	0	0.595238	1.78571
1.22e-08	-2.10526	1.36364	7.11765	3.64706	3	5.35294	11.0774	15.3262	4.7619	4.16667	4.7619

## Sheet: Figure 3a
PA14	ΔmvfR	D41	D42	D43	D57	D69	D77	D80	D88	D95	D100
118.366	6.82705	7	43.5	39.1	14.1956	11.3939	46.4547	10.5436	11.7054	50.3273	18.8641
101.647	9.28084	13	4.3	17.4	12.8511	16.2	77.0206	71.5315	10.5728	51.3205	47.8554
77.2519	4.2353	21.7	17.4	39.1	4.36287	8.98489	30.7978	33.4895	11.4027	47.0482	24.0211
72.1205	27.4105				2.97372	12.1149	32.6601	55.1592	22.4895	17.9107	18.8641
62.9945	23.5011				13.8945	24.232	43.5085	95.7683	42.251	61.6175	47.8554
85.911	20.3109				4.6485	11.4663	16.2	37.7025	28.7121	47.0482	24.0211
112.399	29.8212				26.6676	16.3916	8.98489	27.625	35.8772	17.9107	58.1228
101.69	14.2116				12.1173	11.564	12.1149		28.8605	61.6175	27.8553
	58.3369					36.703	24.232			65.8221	62.8942
						16.3916	11.4663			64.6742
						11.564	19.0619			55.6595
							31.3712
							34.7395

## Sheet: Figure 3b
PA14	ΔmvfR	D41	D42	D43	D57	D69	D77	D80	D88	D95	D100
100.194	31.8688	47.1463	40.7496	32.8022	72.9917	7.9092	5.00769	24.9314	24.9637	19.0317	10.4561
107.237	29.6426	66.078	42.9465	46.0479	87.2712	11.6812	11.9713	34.8288	15.163	23.5129	17.2263
116.153	32.3374	55.6753	50.377	77.3854	58.5829	26.0275	12.9062	43.1787	25.2538	25.9631	22.9326
111.954	21.4617	62.4597	75.8346	60.5213	60.1054	23.3839	14.1313	37.6013	24.7702	21.4818	21.3206
67.4869	24.4539	50.9585	62.3951	73.0563	82.8354	22.0944	14.6794	39.6324	40.793	52.2379	31.7339
67.8416	34.3912	36.6725	43.1166	43.5852	63.4564	40.8253	48.9748	44.6295	63.8547	32.7333	19.9344
98.8869		59.2853	69.7129	87.4048	69.0281	63.6204	43.7024	86.3503	67.8383	85.8817	10.4561
105.214		75.2197	54.3764	53.2414	80.6876	74.7031	62.0973	78.6175	57.9965	89.7481	17.2263
108.963		41.582	75.219	68.3059	58.7421	95.6489	59.0196	67.7211	64.0755	65.495	22.9326
138.985		55.0987	57.4719	74.1872		79.3462	53.1382	64.4882	62.5277	65.8295	21.3206
85.6403		63.6627	43.5084	48.24		83.7853	68.5122	61.2896	61.8055	78.5208	31.7339
99.3634								71.7108		65.0041	19.9344

## Sheet: Figure 4a
	2-AA									HHQ									PQS									DHQ									HQNO
ΔmvfR- pqsABCD	101.546	97.0592	101	133.582	79.1271	87.3114	84.514	118.728	96.7606	99.5356	100.557	100	148.558	99.4413	52.0053	102.932	96.8176	100.246	96.5262	97.2506	93	108.937	100.566	90.4977	97.2701	106.34	96.3955	95.3739	98.8815	105	118.872	96.0621	85.0581	92.347	99.0221	108.633	101.546	97.0592	101	99.1755	101.4	99.4254	93.8318	98.576	107.592
D41	113.965	105.197	123.068	145.566	147.01	131.107				117.335	111.436	93.0657	84.8533	72.4525	85.9214				100.513	97.4165	104.948	88.5369	83.8654	89.9852				98.311	101.469	106.121	105.487	143.044	123.402				81.8702	86.635	96.6564	97.5923	91.3216	96.027
D42	137.402	129.229	108.377	140.001	142.436	51.9187				104.341	102.157	88.3602	116.383	114.78	105.683				98.862	94.9946	95.1613	89.7573	89.1556	92.6923				103.422	110.734	95.3391	130.474	107.31	114.893				90.645	91.7279	100.365	86.8511	93.3465	90.069
D43	124.434	92.006	147.381							88.3871	70.5881	101.205							99.3864	85.7281	99.6728							102.683	89.8963	103.145							91.3397	95.4818	98.9805
D57	101.159	76.9742	96.0189							92.2067	79.7029	78.7977							82.2832	82.432	81.7739							98.7044	86.8261	84.7902							96.5552	83.3982	86.1206
D69	124.878	126.169	134	148.011	134.908	119.024				99.3115	95.3011	86	102.394	93.3672	120.013				90.743	95.1074	89	88.0078	92.3628	86.5941				112.408	117.439	106	103.503	103.096	108.635				124.878	126.169	134	91.9826	92.5087	100.601
D77	104.376	103.14	100.833							97.9611	88.495	80.4973							90.164	91.5705	90.0488							94.4882	97.7165	90.5079							102.149	87.9957	90.1431
D80	101.085	91.5284	101.127							96.0642	93.7714	101.181							99.3638	96.2441	97.0765							101.472	92.897	98.6824							86.3972	90.2163	97.0915
D88	110.246	116.537	126	129.459	100.657	126.636				117.659	130.038	96	97.3393	103.891	81.2053				101.101	99.5656	98	79.4434	83.6674	88.6986				99.1693	104.59	111	113.381	96.6282	84.8031				110.246	116.537	126	95.6701	86.4559	95.4719
D95	132.862	156.204	114.024							71.5655	90.7431	51.3505							100.316	92.3968	87.8939							95.2274	87.4994	90.9727							97.1904	92.5866	98.5587
D100	97.4537	96.3155	107.628							104.152	99.4326	96.4962							81.2659	78.2356	85.2505							92.448	101.275	89.6773							98.7253	105.151	92.3172

## Sheet: Figure 4b
PA14	ΔmvfR	ΔmvfR+D41	ΔmvfR+D42	ΔmvfR+D43	ΔMvfR+D57	ΔMvfR+D69	ΔmvfR+D77	ΔmvfR+D80	ΔmvfR+D88	ΔmvfR+D95	ΔmvfR+D100
109.588	41.0127	43.4252	25.1075	30.0929	32.0253	30.0929	29.3257	36.0126	34.2082	35.3409	42.2136
76.2355	21.6389	36.9799	42.0609	44.1608	36.2159	26.931	38.0126	27.2351	22.6646	37.6745	41.0214
132.969	36.5512	26.8165	39.5123	27.349	44.2549	28.5463	41.0248	39.2158	24.2017	43.2263	36.0142

## Sheet: Figure 4c
PA14	ΔmvfR	ΔmvfR+D41	ΔmvfR+D42	ΔmvfR+D43	ΔMvfR+D57	ΔMvfR+D69	ΔmvfR+D77	ΔmvfR+D80	ΔmvfR+D88	ΔmvfR+D95	ΔmvfR+D100
80.3371	34.584	25.3834	31.9957	41.3486	23.5698	24.1762	23.5698	42.3013	43.5889	17.6618	39.2586
89.2333	37.4116	24.3937	38.0859	39.3692	36.0255	33.3551	33.6521	38.2564	25.3507	23.23	40.3257
115.682	40.5547	18.3687	36.335	23.2191	35.2015	30.0707	42.3126	27.2365	31.8108	23.5236	43.1255
120.294	34.0402	24.9918	40.5329	34.1707	22.3155	26.286	25.366	25.3568	24.0892	29.516	44.2317
107.809	32.137	26.6449	47.863	26.0685	29.3565	31.1147	32.2013	24.3259	31.6585	25.5682	38.2142
86.6449	40.7178	32.0174	25.8728	34.5623	32.0157	33.714	33.2266	32.3312	29.7662	28.4611	27.2356

## Sheet: Figure 5a
Compound (M)	HHQ
5e-05	98.8193	99.0974	99.1555
2.5e-05	99.1294	99.1335	96.5798
1.25e-05	98.6656	99.1709	97.0776
6.25e-06	97.8337	98.0175	97.824
3.13e-06	18.7109	27.1633	24.9853
7.81e-07	5.11119	8.1667	11.0693
3.91e-07	5.11119	8.1667	11.0693
1.95e-07	-0.128256	9.98321	9.62175
9.77e-08	0.186019	2.22791	-9.33098
4.88e-08	-10.3838	-9.83296	-4.34005
Compound (M)	PQS
5e-05	97.5148	97.3576	96.7877
2.5e-05	98.1133	97.6651	97.2406
1.25e-05	98.3024	97.7331	97.3834
6.25e-06	95.6054	95.5328	95.0475
3.13e-06	64.6757	63.0345	59.6178
1.56e-06	20.9214	18.9528	23.1543
7.81e-07	-1.06908	-0.576853	0.133229
3.91e-07	-1.06908	-0.576853	0.133229
9.77e-08	0.996066	-2.01611	-4.3816
Compound (M)	HQNO
5e-05	98.1088	98.3462	97.7957
2.5e-05	97.5795	97.8684	97.8125
1.25e-05	97.3567	97.6267	97.6013
6.25e-06	95.9697	95.4571	95.7605
3.13e-06	83.7555	83.4636	82.0005
1.56e-06	65.2613	66.0891	66.0222
7.81e-07	30.5302	30.319	29.7173
3.91e-07	30.5302	30.319	29.7173
1.95e-07	22.5145	25.0841	21.1256
9.77e-08	18.2409	19.6266	16.5968
4.88e-08	23.0304	20.6369	19.0942
Compound (M)	2-AA
5e-05	97.6504	97.1741	97.3618
2.5e-05	96.5351	96.542	95.1633
1.25e-05	96.1733	96.563	95.8828
6.25e-06	94.5099	93.7225	94.2295
3.13e-06	77.7989	71.9378	73.1484
1.56e-06	57.5236	53.708	61.0315
7.81e-07	26.6549	26.0003	18.0225
3.91e-07	26.6549	26.0003	18.0225
1.95e-07	4.17131	23.5983	8.88393
9.77e-08	21.6339	8.60672	-0.125399
4.88e-08	20.8715	7.96195	12.8637
Compound (M)	DHQ
5e-05	92.0366	92.628	92.0232
2.5e-05	90.3475	91.2704	89.5634
1.25e-05	89.1543	89.6602	90.0091
6.25e-06	82.3646	85.3941	83.0908
3.13e-06	23.1796	25.2504	33.9828
1.56e-06	42.5571	47.412	47.0176
7.81e-07	19.7289	32.5706	33.1747
3.91e-07	19.7289	32.5706	33.1747
1.95e-07	24.2681	28.6041	33.0403
9.77e-08	23.5314	26.2281	29.1324
4.88e-08	15.2811	24.1279	25.2542

## Sheet: Figure 5b
Compound (M)	AA
5e-05	538.963	599.424	657.09
2.5e-05	648.607	690.995	748.985
1.25e-05	599.608	615.624	726.139
6.25e-06	537.56	609.034	598.829
3.13e-06	37.3675	38.4724	34.81
1.56e-06	43.3838	42.5844	52.2801
7.81e-07	70.2961	63.8933	86.4668
3.91e-07	70.2961	63.8933	86.4668
1.95e-07	66.4944	66.9002	61.8554
9.77e-08	72.0385	90.409	103.511
4.88e-08	60.2138	71.5203	96.3706

## Sheet: Figure 5c
	3.40374	1.53174	12.2267	4.27125
	5.23967	0.77963	11.783	2.78225
	4.95199	1.30946	5.7525	2.48501
D88	−	+	−	+
PQS	−	−	+	+

## Sheet: Figure 6b
Sham	Vehicle	D88	PA14	PA14+Vehicle	PA14+D88	ΔmvfR	ΔmvfR+Vehicle	ΔmvfR+D88
1166.53	2128.16	1366.36	4315.4	4156.25	2658.49	371.76	2240.59	2043.42
779.255	1322.54	1333.78	3782.3	7100.07	3445.01	502.587	2777.56	2450.34
344.032	1721.42	1054	4171.88	3316.92	1678.72	129.715	875.092	1246.36
815.715	1588.83	1682.09	5643.66	5498.94	3238.27	782.931	1506.45	2546.83
263.759	1574.22	190.859	4573.41	3770.85	2894.79	288.883	1953.22	1036.6
1038.17	243.042	351.608	4525.57	4906.55	2815.02	907.784		807.971
1121.47	203.455	375	5248.34	3788.51	4105.33	784.314		1084.85
1822.44	208.853	1108.57	4635.54	4349.93	2050.26	866.956		1319.77
2126.34	196.857	188.46	6232.53		1941.1	2281.56		1644.89
2105.58	130.278		4364.95			1792.86
			5470.28			2044.63
			3560.64			1545.57
			4593.13			645.407
			7369.11			988.109
			3291.89			1279.78
			4513.18			1917.74
			3970.57			1842.47
			3997.79			1391.23
			3689.91			1377.59
			4822.76			1837.93

[truncated: 11 more sheets: Figure 6c, Figure 6d, Figure 7b, Figure 7c, Supplimentary figure 2, Suppulimentary Figure 3a, Supplimentary Figure 3b, Supplimentary Figure 4, Supplimentary Figure 7, Supplimentary Figure 8, Supplimentary Figure 9]
